# Supplementary material for: Gene flow and demographic history of leopards (Panthera pardus) in the central Indian highlands
Source: Evol Appl. 2013 Jun 6;6(6):949–59. doi: 10.1111/eva.12078 (PMC3779095; doi:10.1111/eva.12078)
Supplement: Supplementary file 2 [file eva0006-0949-SD2.txt]

Table ST1: Details of microsatellite markers used in thestudy.  
 
 
References:  
BhagavatulaJ, Singh L(2006)Genotypingfaecal samples of Bengal tigerPanthera tigris tigris 
forpopulation estimation: apilot 
study. BMC Genet 7:48 
Menotti-Raymond M, David VA, Lyons LA et al (1999)A geneticlinkagemap of
microsatellites in thedomesticcat (Felis catus). Genomics 57:9–23 
 
 
 
Table ST2: Effectiveno. ofmigrants. Contemporarymeasures of Nem areabovethe diagonal 
(calculated in GENEPOP), and historicmeasures ofNem arebelow the diagonal (calculated 
from MIGRATE). 
Effectiveno. migrants Satpura Melghat Pench Kanha 
Satpura -- 2.6 5.3 3.1 
Melghat 5.5 -- 3.3 4.7 
Pench 8.7 5.0 -- 2.8 
Kanha 7.9 4.2 5.3  -- 
 
 
Locus Reference Speciesisolated Chromosomeno Forward Reverse
E7 Bhagavatula&Singh2006 Tigers  - NA- GCCCCAAAGCCCTAAAATAA GCATGTCGGACAGTAAAGCA
FCA008 Menotti-Raymondetal1999 Domesticcat A1 ACTGTAAATTTCTGAGCTGGCC TGACAGACTGTTCTGGGTATGG
FCA126 Menotti-Raymondetal2000 Domesticcat B1 GCCCCTGATACCCTGAATG CTATCCTTGCTGGCTGAAGG
FCA279 Menotti-Raymondetal2001 Domesticcat C1 AGCCAAGTAATATTCCTCTGTG GTCCATCCGCAGATGAATG
FCA304 Menotti-Raymondetal2002 Domesticcat A2 TCATTGGCTACCACAAAGTAGG CTGCATGCCATTGGGTAAC
FCA672 Menotti-Raymondetal2003 Domesticcat F2 AAGTTGCTTGCACACACTGC TCCAAGAGCCTTTTCAGTTAGG
F42 Menotti-Raymondetal2004 Domesticcat A1 CCCACGTGGCTAATCAAAT CACTGCACAAATTAAGAGGC
